# Supplementary material for: Risk-Benefit Assessment of Cereal-Based Foods Consumed by Portuguese Children Aged 6 to 36 Months—A Case Study under the RiskBenefit4EU Project
Source: Nutrients. 2021 Sep 8;13(9):3127. doi: 10.3390/nu13093127 (PMC8467172; doi:10.3390/nu13093127)
Supplement: Supplementary file 1 [file nutrients-13-03127-s001.zip]

Archive with 1 entries (1 files):
- nutrients-1326388-supplementary.pdf
